# Supplementary material for: Accelerated Testing Method for Predicting Long-Term Properties of Carbon Fiber-Reinforced Shape Memory Polymer Composites in a Low Earth Orbit Environment
Source: Polymers (Basel). 2021 May 17;13(10):1628. doi: 10.3390/polym13101628 (PMC8156318; doi:10.3390/polym13101628)
Supplement: Supplementary file 1 [file polymers-13-01628-s001.zip]

Archive with 1 entries (1 files):
- polymers-1201420-supplementary.pdf
